# Supplementary material for: Synthesis of CF3-Containing Spiro-[Indene-Proline] Derivatives via Rh(III)-Catalyzed C-H Activation/Annulation
Source: Molecules. 2023 Nov 27;28(23):7809. doi: 10.3390/molecules28237809 (PMC10708072; doi:10.3390/molecules28237809)
Supplement: Supplementary file 1 [file molecules-28-07809-s001.zip]

Archive with 1 entries (1 files):
- molecules-2711769-supplementary.pdf
